# Supplementary material for: Evaluation of the Synovial Effects of Biological and Targeted Synthetic DMARDs in Patients with Psoriatic Arthritis: A Systematic Literature Review and Meta-Analysis
Source: Int J Mol Sci. 2023 Mar 5;24(5):5006. doi: 10.3390/ijms24055006 (PMC10002880; doi:10.3390/ijms24055006)
Supplement: Supplementary file 1 [file ijms-24-05006-s001.zip]

Archive with 1 entries (1 files):
- ijms-2191805-supplementary.pdf
